# Supplementary material for: Decoding the contributions of gut microbiota and cerebral metabolism in acute liver injury mice with and without cognitive dysfunction
Source: CNS Neurosci Ther. 2022 Dec 30;29(Suppl 1):31–42. doi: 10.1111/cns.14069 (PMC10314109; doi:10.1111/cns.14069)
Supplement: Supplementary file 3 — Appendix S1 [file CNS-29-31-s001.xlsx]

## Sheet: Correlation(metab & genus)
feature_1	feature_2	r_value	p_value
Bacillus	FC.GlxC3	0.74422	1e-05
Bacillus	FC.GlnC4	0.71083	2e-05
Bacillus	PON.GlxC3	0.66831	0.0001
Bacillus	FC.GluC3	0.66648	0.00011
Acetatifactor	FC.GlnC4	0.66027	0.00013
Bacillus	CE.GlnC4	0.65736	0.00014
Virgibacillus	PC.GlnC4	0.62194	0.00041
Bacillus	PC.GlnC4	0.61522	0.00049
Candidatus_Arthromitus	HYP.TH.AspC2	0.60969	0.00057
Bacillus	TC.GlxC3	0.60591	0.00063
Alloprevotella	HIP.GlnC4	0.58785	0.001
Helicobacter	PON.GlxC3	0.58456	0.00109
MB.A2.108	HIP.GABAC2	0.5816	0.00117
Bacillus	CE.GlxC3	0.58128	0.00118
Kroppenstedtia	TC.GlxC3	0.57777	0.00128
Helicobacter	FC.GlxC3	0.57424	0.0014
Bacillus	FC.GluC4	0.57069	0.00152
Bacillus	FC.GABAC3	0.56631	0.00168
Helicobacter	CE.GlnC4	0.55993	0.00195
Pantoea	HYP.TH.Alanine	0.55927	0.00197
Bacillus	PC.GlxC3	0.55391	0.00223
Helicobacter	TC.GlnC4	0.54899	0.00248
Anaerotruncus	HYP.TH.AspC2	0.5457	0.00267
X.Eubacterium._fissicatena_group	TC.GlnC4	0.54523	0.0027
Enterorhabdus	CE.AspC2	0.54461	0.00273
Bacillus	TC.GlnC4	0.54297	0.00283
Staphylococcus	PC.GlnC4	0.54297	0.00283
Helicobacter	FC.GluC3	0.5414	0.00293
Helicobacter	TC.GlxC3	0.54078	0.00297
MB.A2.108	HYP.TH.AspC2	0.53888	0.00309
Clostridium_sensu_stricto_1	HIP.GABAC2	0.53744	0.00319
Anaeroplasma	PON.GABAC4	0.53709	0.00321
Virgibacillus	PON.GlxC3	0.53704	0.00321
Paraprevotella	OC.GluC3	0.5364	0.00326
Enterococcus	TC.GABAC4	0.53594	0.00329
Adlercreutzia	PON.Lac	0.53549	0.00332
Ruminococcaceae	FC.GlnC4	0.53074	0.00366
Kroppenstedtia	FC.GluC3	0.52933	0.00377
Helicobacter	STR.GlnC4	0.52874	0.00382
Negativibacillus	STR.AspC2	0.5287	0.00382
Escherichia.Shigella	TC.Lac	0.52819	0.00386
Anaerotruncus	STR.AspC2	0.52764	0.00391
Kroppenstedtia	FC.GlxC3	0.52714	0.00395
RF39	STR.GABAC3	0.52709	0.00395
Escherichia.Shigella	HYP.TH.GlnC4	0.526	0.00404
Rikenellaceae_RC9_gut_group	TC.GlnC4	0.52545	0.00409
Proteus	HYP.TH.GluC3	0.52541	0.00409
Kroppenstedtia	FC.GlnC4	0.52522	0.00411
Helicobacter	FC.GlnC4	0.52443	0.00417
Escherichia.Shigella	OC.Lac	0.52326	0.00427
Kroppenstedtia	TC.GlnC4	0.51939	0.00462
Lactobacillus	OC.GABAC2	0.51232	0.00532
Bacillus	PON.GlnC4	0.50958	0.00561
Bacillus	STR.GluC4	0.50465	0.00617
Virgibacillus	PON.GlnC4	0.50308	0.00636
Serratia	HYP.TH.GluC3	0.4994	0.00682
Muribaculaceae	HIP.GABAC2	0.49918	0.00685
X.Eubacterium._siraeum_group	CE.Alanine	0.49817	0.00698
Helicobacter	STR.GABAC3	0.49808	0.00699
X.Eubacterium._ventriosum_group	CE.GABAC3	0.49754	0.00706
Negativibacillus	TC.AspC2	0.49684	0.00716
Acetatifactor	FC.GABAC2	0.49664	0.00718
Muribaculaceae	HIP.GluC4	0.49644	0.00721
Anaeroplasma	PON.GlxC3	0.49548	0.00734
uncultured	FC.GABAC3	0.49377	0.00758
Bacillus	OC.GlxC3	0.49316	0.00766
Ruminococcaceae	CE.GlnC4	0.49069	0.00802
Lactobacillus	OC.AspC3	0.48987	0.00814
Anaeroplasma	HYP.TH.GlxC3	0.48973	0.00816
UBA1819	STR.GlxC2	0.48967	0.00817
Other	FC.GlxC3	0.48885	0.0083
Enterococcus	HYP.TH.GlnC4	0.4874	0.00852
Lachnospiraceae_FCS020_group	OC.GluC3	0.48659	0.00865
Clostridium_sensu_stricto_1	CE.GABAC4	0.4865	0.00866
Enterococcus	TC.GABAC3	0.48629	0.00869
Escherichia.Shigella	CE.Lac	0.48385	0.00909
Kroppenstedtia	CE.GlnC4	0.48212	0.00938
Alistipes	FC.GlxC3	0.48064	0.00963
Prevotellaceae_UCG.001	PC.GlnC4	0.48057	0.00964
Escherichia.Shigella	HYP.TH.Lac	0.47947	0.00983
Enterococcus	OC.GluC4	0.47829	0.01004
Enterococcus	TC.GABAC2	0.47691	0.01029
Incertae_Sedis	HYP.TH.GABAC3	0.47674	0.01032
Pantoea	HIP.GABAC2	0.47659	0.01035
Enterorhabdus	CE.AspC3	0.47564	0.01052
Acetatifactor	FC.GlxC3	0.47499	0.01064
Lachnoclostridium	HYP.TH.GABAC4	0.47291	0.01104
Enterococcus	PC.GluC4	0.4725	0.01112
GCA.900066575	HIP.GlnC4	0.47236	0.01115
Lactobacillus	HIP.Alanine	0.47215	0.01119
X.Eubacterium._ventriosum_group	OC.GABAC3	0.47126	0.01136
Lachnospiraceae_FCS020_group	STR.GABAC2	0.47072	0.01147
Bacillus	CE.GluC4	0.47017	0.01158
Virgibacillus	FC.GlnC4	0.46905	0.01181
Enterococcus	HYP.TH.GluC4	0.46864	0.01189
Acetatifactor	FC.GABAC3	0.46759	0.01211
Sutterella	PON.Alanine	0.46452	0.01276
X.Eubacterium._fissicatena_group	TC.GlxC3	0.46449	0.01277
Kroppenstedtia	PON.GlxC3	0.4632	0.01305
Faecalibacterium	HIP.Lac	0.4623	0.01325
Proteus	TC.GluC3	0.46127	0.01349
Haemophilus	CE.GABAC3	0.46031	0.01371
Alistipes	FC.GlnC4	0.45983	0.01382
Candidatus_Arthromitus	CE.GABAC3	0.4598	0.01383
Acetatifactor	PC.GlnC4	0.45958	0.01388
Anaerosporobacter	HYP.TH.AspC2	0.45881	0.01406
Enterococcus	TC.Alanine	0.45816	0.01421
Enterococcus	TC.AspC3	0.45733	0.01441
Enterococcus	CE.AspC3	0.45733	0.01441
Staphylococcus	FC.GlnC4	0.45545	0.01487
Helicobacter	STR.GlxC3	0.45539	0.01489
Streptococcus	PON.GluC4	0.45518	0.01494
Acinetobacter	FC.AspC2	0.45406	0.01522
Ruminococcaceae	PON.GlxC3	0.454	0.01523
Serratia	OC.GlxC2	0.45335	0.0154
Lactobacillus	CE.AspC3	0.45211	0.01572
Ruminococcaceae	HIP.GABAC4	0.45077	0.01607
Streptococcus	HYP.TH.GlxC2	0.45053	0.01613
Adlercreutzia	CE.Lac	0.45053	0.01613
Muribaculum	HIP.GABAC4	0.45035	0.01618
Streptococcus	HYP.TH.GABAC3	0.45025	0.0162
Anaerotruncus	PC.AspC3	0.44992	0.01629
Acinetobacter	FC.AspC3	0.44972	0.01635
Bacillus	HYP.TH.GABAC3	0.44828	0.01674
Lachnospiraceae_NK4A136_group	FC.AspC3	0.44806	0.0168
NK4A214_group	PON.AspC3	0.44773	0.01689
Acetatifactor	FC.GABAC4	0.44621	0.01731
Enterorhabdus	CE.Alanine	0.44609	0.01734
Adlercreutzia	PC.Lac	0.44533	0.01756
Helicobacter	CE.GlxC3	0.44444	0.01781
Intestinimonas	STR.GABAC4	0.4439	0.01797
Kroppenstedtia	CE.GlxC3	0.44347	0.01809
Paraprevotella	OC.GlxC3	0.44226	0.01845
Kroppenstedtia	OC.GlxC3	0.44128	0.01874
Adlercreutzia	STR.Alanine	0.44122	0.01876
Butyricicoccus	STR.GABAC2	0.44061	0.01894
Monoglobus	PON.Lac	0.44054	0.01896
Christensenellaceae_R.7_group	HYP.TH.AspC2	0.43983	0.01918
Virgibacillus	FC.GluC4	0.43974	0.0192
Helicobacter	PC.GlnC4	0.43952	0.01927
Staphylococcus	PON.GABAC3	0.43842	0.01961
Lachnospiraceae_NK4A136_group	PON.GlxC3	0.43842	0.01961
Helicobacter	HYP.TH.GABAC3	0.43733	0.01995
Candidatus_Arthromitus	STR.AspC2	0.43719	0.02
Ruminococcaceae	FC.GABAC4	0.43599	0.02038
Christensenellaceae_R.7_group	PON.Alanine	0.43531	0.0206
Bacillus	OC.GlnC4	0.43514	0.02065
Acetatifactor	FC.GluC3	0.4347	0.0208
Sutterella	HYP.TH.AspC2	0.43418	0.02097
Bacillus	STR.GlnC4	0.43404	0.02101
Other	FC.GlnC4	0.43356	0.02117
Kroppenstedtia	TC.GABAC3	0.43306	0.02134
X.Eubacterium._nodatum_group	HYP.TH.GluC3	0.43295	0.02138
Anaeroplasma	PC.GlxC3	0.43252	0.02152
Other	FC.GABAC3	0.43246	0.02154
Kroppenstedtia	HYP.TH.GABAC3	0.43223	0.02162
Bacteroides	OC.Lac	0.43186	0.02174
Acinetobacter	TC.GlnC4	0.4304	0.02224
Paraprevotella	HYP.TH.GlnC4	0.43021	0.02231
Erysipelatoclostridium	HIP.GABAC2	0.42967	0.02249
Colidextribacter	PON.GABAC4	0.42912	0.02269
Kroppenstedtia	FC.GABAC3	0.42818	0.02302
RF39	TC.GlxC2	0.42802	0.02307
Bacillus	STR.GlxC3	0.42748	0.02327
Paraprevotella	HYP.TH.GluC3	0.42693	0.02346
Bacillus	HYP.TH.GlnC4	0.42638	0.02366
Paraprevotella	TC.GlnC4	0.42529	0.02406
X.Eubacterium._xylanophilum_group	CE.GABAC2	0.42529	0.02406
Alloprevotella	HIP.GlxC3	0.42474	0.02426
Lachnospiraceae_FCS020_group	STR.GABAC4	0.42419	0.02447
Escherichia.Shigella	STR.Lac	0.42365	0.02467
Virgibacillus	TC.AspC2	0.42339	0.02477
Candidatus_Arthromitus	PC.AspC2	0.42292	0.02495
Turicibacter	HIP.GABAC2	0.42255	0.02509
Negativibacillus	PC.AspC2	0.42217	0.02523
RF39	STR.GABAC4	0.42091	0.02572
Virgibacillus	CE.GlnC4	0.4201	0.02603
Monoglobus	HYP.TH.AspC2	0.41936	0.02632
Escherichia.Shigella	HYP.TH.GluC4	0.41927	0.02636
Rikenellaceae_RC9_gut_group	TC.GABAC3	0.41872	0.02658
Alloprevotella	HIP.GluC4	0.41817	0.0268
Bacillus	PON.GluC4	0.41817	0.0268
X67.14	HYP.TH.AspC2	0.41789	0.02691
Bacteroides	PC.Alanine	0.41762	0.02702
Helicobacter	PC.GlxC3	0.41708	0.02724
UCG.010	PC.GABAC3	0.41671	0.02739
Bifidobacterium	OC.GABAC3	0.41653	0.02746
Bacteroides	PC.GABAC3	0.41598	0.02769
Clostridia_vadinBB60_group	PON.GABAC4	0.41434	0.02837
Incertae_Sedis	TC.GABAC3	0.41379	0.0286
Paraprevotella	TC.GlxC3	0.41379	0.0286
Adlercreutzia	STR.Lac	0.41354	0.02871
uncultured	PC.GlxC3	0.4127	0.02907
Paraprevotella	HYP.TH.GABAC3	0.41215	0.0293
Frisingicoccus	HYP.TH.GlxC2	0.41002	0.03024
Enterorhabdus	HYP.TH.Alanine	0.40941	0.0305
Streptococcus	CE.GluC4	0.40838	0.03097
Ruminococcaceae	FC.GlxC3	0.40805	0.03112
Bacillus	TC.GluC4	0.40777	0.03124
Lachnospiraceae_UCG.001	PC.GluC3	0.40777	0.03124
Acetatifactor	FC.AspC3	0.40757	0.03134
Enterococcus	TC.GluC4	0.40685	0.03166
RF39	PC.GlxC2	0.40613	0.032
Negativibacillus	CE.AspC2	0.40609	0.03202
Bacillus	OC.GluC3	0.40504	0.03251
Adlercreutzia	HYP.TH.Lac	0.40504	0.0325
Proteus	CE.AspC3	0.4047	0.03266
Lachnospiraceae_FCS020_group	STR.GlnC4	0.40449	0.03276
Ruminococcaceae	PON.GlnC4	0.40361	0.03318
Alistipes	HIP.GABAC4	0.40345	0.03326
Virgibacillus	FC.AspC2	0.40331	0.03332
Family_XIII_AD3011_group	HIP.Lac	0.40318	0.03339
Anaeroplasma	HYP.TH.GABAC4	0.40241	0.03376
Acinetobacter	HIP.AspC3	0.40183	0.03404
Pantoea	FC.Lac	0.40123	0.03433
Bacillus	PC.GluC3	0.4012	0.03434
Paraprevotella	FC.GlnC4	0.40099	0.03445
Bacteroides	HIP.Lac	0.40099	0.03445
Escherichia.Shigella	FC.Lac	0.40044	0.03472
Ruminococcaceae	HIP.GlxC2	0.40038	0.03475
uncultured	PON.GABAC3	0.39956	0.03516
X.Eubacterium._fissicatena_group	HYP.TH.GluC3	0.39907	0.0354
Helicobacter	PON.GlnC4	0.39901	0.03543
Hungatella	CE.GABAC3	0.39869	0.0356
GCA.900066575	HIP.GABAC4	0.39852	0.03568
Other	PC.GlxC3	0.39847	0.03571
Incertae_Sedis	HYP.TH.GABAC4	0.39847	0.03571
X.Eubacterium._fissicatena_group	TC.GABAC3	0.39825	0.03582
Ruminococcaceae	FC.GluC4	0.39819	0.03585
X67.14	PON.Alanine	0.39803	0.03593
Lachnospiraceae_FCS020_group	CE.GlnC4	0.39792	0.03599
Blautia	OC.AspC3	0.39737	0.03627
X.Eubacterium._fissicatena_group	CE.GABAC3	0.39688	0.03652
Staphylococcus	STR.GABAC3	0.39683	0.03655
X.Eubacterium._fissicatena_group	STR.GlnC4	0.39661	0.03666
Ruminococcaceae	PON.GlxC2	0.3965	0.03672
Klebsiella	OC.AspC2	0.39628	0.03683
Lachnospiraceae_NK4A136_group	FC.GluC4	0.39606	0.03694
X.Ruminococcus._gnavus_group	PON.Alanine	0.39604	0.03695
Ruminococcaceae	FC.GABAC2	0.39545	0.03726
Lachnospiraceae_FCS020_group	STR.GlxC2	0.39518	0.0374
Escherichia.Shigella	CE.GluC3	0.39518	0.0374
Kroppenstedtia	FC.GABAC2	0.39501	0.03749
X.Eubacterium._xylanophilum_group	HYP.TH.GABAC2	0.39464	0.03769
Lachnospiraceae_FCS020_group	FC.GlxC3	0.39387	0.0381
Negativibacillus	TC.AspC3	0.39334	0.03838
Parasutterella	HIP.GlxC2	0.39305	0.03854
Anaeroplasma	FC.GlxC3	0.39302	0.03855
Bacillus	HYP.TH.GlxC3	0.39245	0.03886
Paraprevotella	FC.GlxC3	0.39223	0.03898
Lachnospiraceae_NK4A136_group	CE.GlnC4	0.3919	0.03916
Proteus	CE.GABAC4	0.39182	0.0392
Acinetobacter	TC.AspC3	0.39065	0.03984
RF39	PON.GlxC2	0.39026	0.04006
Enterorhabdus	HYP.TH.AspC2	0.38971	0.04037
Muribaculum	TC.GlnC4	0.38921	0.04065
Lachnospiraceae_FCS020_group	OC.GlxC3	0.38916	0.04067
Bacillus	OC.AspC2	0.38916	0.04067
Faecalibaculum	PON.Lac	0.38895	0.04079
Escherichia.Shigella	HIP.Lac	0.38894	0.0408
Virgibacillus	CE.GlxC3	0.38888	0.04083
Citrobacter	HYP.TH.GluC3	0.38867	0.04095
Alloprevotella	HYP.TH.GluC3	0.38862	0.04098
Faecalibacterium	STR.Lac	0.38807	0.04129
GCA.900066575	HIP.GlxC3	0.38807	0.04129
Ellin6055	FC.GlnC4	0.38708	0.04186
Romboutsia	HYP.TH.AspC2	0.38675	0.04204
Escherichia.Shigella	TC.Alanine	0.38643	0.04223
Bacillus	TC.GABAC4	0.38643	0.04223
Lachnospiraceae_NK4A136_group	STR.GluC4	0.38643	0.04223
Incertae_Sedis	FC.GABAC3	0.38593	0.04252
Enterorhabdus	HIP.AspC2	0.38593	0.04252
Pantoea	CE.Lac	0.38571	0.04265
Adlercreutzia	PC.GABAC2	0.38559	0.04272
Staphylococcus	TC.GlxC3	0.38533	0.04287
Bacteroides	TC.AspC3	0.38533	0.04287
UCG.010	HYP.TH.Alanine	0.3851	0.04301
Enterococcus	STR.GluC4	0.38506	0.04303
Anaerosporobacter	HIP.AspC3	0.38503	0.04305
Serratia	PON.GluC4	0.38499	0.04307
Enterococcus	HYP.TH.Alanine	0.38479	0.04319
Parasutterella	STR.GlxC2	0.38478	0.04319
Lachnospiraceae_FCS020_group	HIP.GlxC3	0.38478	0.04319
Colidextribacter	FC.GlxC3	0.38429	0.04348
Proteus	TC.GABAC4	0.38425	0.0435
Escherichia.Shigella	PC.Lac	0.38424	0.04351
Roseburia	PC.GABAC2	0.38424	0.04351
uncultured	TC.GlxC3	0.38369	0.04384
Pantoea	HYP.TH.Lac	0.38352	0.04394
Citrobacter	CE.AspC3	0.38345	0.04398
Faecalibacterium	TC.AspC2	0.38314	0.04417
Parasutterella	STR.GABAC4	0.38314	0.04417
Enterococcus	OC.Lac	0.38286	0.04434
UCG.010	HIP.Alanine	0.3826	0.0445
Clostridia_UCG.014	PC.GABAC3	0.38259	0.0445
Lachnospiraceae_NK4A136_group	HIP.GABAC3	0.38259	0.0445
Lachnospiraceae_NK4A136_group	PON.AspC3	0.38205	0.04483
Kroppenstedtia	OC.GABAC4	0.3818	0.04498
Adlercreutzia	CE.Alanine	0.38175	0.04501
uncultured	HYP.TH.GABAC3	0.3815	0.04516
Monoglobus	FC.Alanine	0.38119	0.04535
Kroppenstedtia	TC.GABAC4	0.38098	0.04548
Christensenellaceae_R.7_group	HIP.GABAC2	0.38054	0.04575
Sphingomonas	TC.GlnC4	0.38051	0.04577
Helicobacter	FC.GluC4	0.37991	0.04614
Odoribacter	PC.GABAC4	0.37986	0.04617
Proteus	TC.GlxC3	0.37921	0.04657
Muribaculum	FC.GlxC3	0.37858	0.04697
Candidatus_Arthromitus	HIP.AspC3	0.37831	0.04714
Other	FC.GABAC2	0.37827	0.04717
Escherichia.Shigella	PC.GluC4	0.37822	0.0472
Anaerotruncus	PC.AspC2	0.37822	0.0472
Alistipes	CE.GlnC4	0.37767	0.04755
Acinetobacter	TC.GluC4	0.37761	0.04758
Ruminococcaceae	PC.GlxC3	0.37733	0.04776
Family_XIII_AD3011_group	HYP.TH.AspC2	0.37712	0.0479
X.Eubacterium._fissicatena_group	HIP.GluC3	0.3769	0.04804
Candidatus_Arthromitus	FC.Alanine	0.37657	0.04825
UCG.005	HYP.TH.GABAC4	0.37657	0.04825
Virgibacillus	FC.AspC3	0.3762	0.04849
Lachnospiraceae_NK4A136_group	FC.GlxC3	0.37526	0.0491
Acinetobacter	OC.AspC2	0.37513	0.04919
Lachnospiraceae_NK4A136_group	FC.GABAC3	0.37471	0.04946
Negativibacillus	TC.GluC3	0.37422	0.04978
Anaerosporobacter	HYP.TH.GlnC4	-0.37405	0.04989
Rodentibacter	STR.GABAC4	-0.37428	0.04974
Rodentibacter	CE.GlnC4	-0.37428	0.04974
Lachnospiraceae_UCG.001	HIP.GABAC2	-0.37438	0.04967
Other	PON.Lac	-0.37438	0.04967
Tuzzerella	TC.GlxC2	-0.37526	0.0491
MB.A2.108	FC.GABAC4	-0.37546	0.04897
X67.14	HYP.TH.GlnC4	-0.37624	0.04846
Blautia	PON.GlnC4	-0.37657	0.04825
Faecalibacterium	HIP.GlxC2	-0.3769	0.04804
RF39	STR.Lac	-0.37712	0.0479
Prevotella	HIP.GlxC2	-0.37805	0.04731
Candidatus_Stoquefichus	HIP.AspC3	-0.37811	0.04726
Ruminococcus	PC.GluC3	-0.37822	0.0472
Turicibacter	PC.GluC3	-0.37822	0.0472
Clostridia_UCG.014	TC.GABAC2	-0.37876	0.04686
Lachnospiraceae_UCG.006	FC.GlxC2	-0.37909	0.04665
Romboutsia	CE.GluC4	-0.37909	0.04665
X67.14	PON.GluC4	-0.37927	0.04654
A2	HIP.GluC3	-0.37931	0.04651
Dubosiella	CE.GlnC4	-0.37931	0.04651
Haemophilus	OC.GlnC4	-0.37955	0.04636
MB.A2.108	FC.Lac	-0.37984	0.04618
Lachnospiraceae_UCG.006	CE.Lac	-0.37986	0.04617
Other	CE.AspC3	-0.37986	0.04617
Family_XIII_AD3011_group	PC.GluC3	-0.38041	0.04583
Other	OC.Alanine	-0.38041	0.04583
Intestinimonas	HYP.TH.Lac	-0.38041	0.04583
Lachnospiraceae_UCG.006	OC.GABAC3	-0.38095	0.0455
Faecalibacterium	FC.GlxC2	-0.38128	0.0453
Clostridia_vadinBB60_group	PON.AspC2	-0.3815	0.04516
Escherichia.Shigella	OC.GlxC2	-0.38205	0.04483
Ruminococcus	HYP.TH.Lac	-0.38205	0.04483
Muribaculaceae	PON.GABAC3	-0.38205	0.04483
Tyzzerella	CE.GluC3	-0.38237	0.04463
Klebsiella	PC.GlxC2	-0.38259	0.0445
Anaerosporobacter	OC.GluC3	-0.38262	0.04448
Lachnoclostridium	FC.GlxC2	-0.38265	0.04446
Alistipes	HIP.GluC4	-0.38314	0.04417
Weissella	PON.Lac	-0.38314	0.04417
Prevotella	STR.GlnC4	-0.38374	0.04381
X67.14	PON.GlnC4	-0.38423	0.04352
Ruminococcus	TC.GABAC4	-0.38424	0.04351
Muribaculaceae	PC.GABAC3	-0.38424	0.04351
Rodentibacter	TC.GABAC4	-0.38426	0.0435
Prevotella	HYP.TH.GluC4	-0.38429	0.04348
Blautia	CE.GABAC2	-0.38478	0.04319
X.Ruminococcus._gnavus_group	STR.GlxC3	-0.38501	0.04306
UBA1819	STR.AspC3	-0.38538	0.04284
Anaeroplasma	HIP.GluC3	-0.38544	0.04281
Christensenellaceae_R.7_group	PON.AspC3	-0.38563	0.0427
Lactobacillus	STR.GABAC3	-0.38588	0.04255
Incertae_Sedis	HIP.GluC4	-0.38588	0.04255
Christensenellaceae_R.7_group	TC.GlnC4	-0.38619	0.04237
Rikenellaceae_RC9_gut_group	STR.Lac	-0.38643	0.04223
Alloprevotella	PON.Alanine	-0.38643	0.04223
X.Ruminococcus._gnavus_group	STR.GlnC4	-0.38666	0.04209
Anaerosporobacter	OC.GlxC3	-0.38743	0.04166
X.Eubacterium._nodatum_group	TC.AspC2	-0.38752	0.0416
Mucispirillum	PC.GluC4	-0.38752	0.0416
Ruminococcus	CE.GluC4	-0.38752	0.0416
Christensenellaceae_R.7_group	FC.GlnC4	-0.38766	0.04153
X.Ruminococcus._gnavus_group	HIP.GlnC4	-0.38777	0.04146
Rodentibacter	STR.GlxC3	-0.38825	0.04119
Odoribacter	FC.GlxC2	-0.38839	0.04111
Clostridia_vadinBB60_group	HIP.GluC4	-0.38862	0.04098
Anaerosporobacter	PC.GluC3	-0.3888	0.04088
Mucispirillum	FC.Lac	-0.38894	0.0408
Anaeroplasma	CE.Lac	-0.38954	0.04046
RF39	STR.AspC3	-0.38971	0.04037
Turicibacter	FC.GlxC3	-0.38976	0.04034
Ellin6055	HIP.GABAC2	-0.39004	0.04018
Muribaculum	FC.GlxC2	-0.39008	0.04016
Proteus	TC.AspC2	-0.39154	0.03936
Lachnospiraceae_UCG.006	STR.Lac	-0.39245	0.03886
Family_XIII_AD3011_group	HYP.TH.GlxC3	-0.39245	0.03886
Dubosiella	STR.GluC3	-0.39354	0.03827
Erysipelatoclostridium	PON.GABAC3	-0.39354	0.03827
UCG.009	CE.AspC2	-0.39354	0.03827
Sutterella	STR.GlxC3	-0.3941	0.03797
Romboutsia	HYP.TH.GABAC3	-0.39496	0.03752
Erysipelatoclostridium	FC.AspC3	-0.39524	0.03737
X.Eubacterium._coprostanoligenes_group	FC.GluC4	-0.39551	0.03723
Tuzzerella	CE.GABAC2	-0.39551	0.03723
MND1	FC.GlxC2	-0.39557	0.0372
Clostridia_UCG.014	TC.GluC4	-0.39628	0.03683
Oscillibacter	OC.GABAC3	-0.39628	0.03683
Other	OC.GABAC2	-0.39628	0.03683
Virgibacillus	HYP.TH.AspC2	-0.39628	0.03683
Christensenellaceae_R.7_group	STR.GluC3	-0.39635	0.03679
Rikenellaceae_RC9_gut_group	PON.AspC2	-0.39683	0.03655
Ruminococcus	PC.Alanine	-0.39792	0.03599
NK4A214_group	PON.AspC2	-0.39847	0.03571
Family_XIII_AD3011_group	FC.GABAC2	-0.39852	0.03568
Turicibacter	STR.GABAC2	-0.39956	0.03516
Prevotella	FC.GlnC4	-0.39967	0.0351
Clostridium_sensu_stricto_1	FC.AspC3	-0.39972	0.03508
Monoglobus	CE.GABAC3	-0.40039	0.03475
Other	OC.Lac	-0.40066	0.03461
Sutterella	TC.GABAC4	-0.40106	0.03442
Anaerosporobacter	PON.GlxC3	-0.40115	0.03437
Lachnospiraceae_UCG.006	HYP.TH.AspC2	-0.4012	0.03434
Other	PON.AspC2	-0.4012	0.03434
UCG.005	FC.AspC2	-0.40153	0.03418
Prevotella	CE.GluC4	-0.40153	0.03418
Anaeroplasma	STR.Lac	-0.40159	0.03416
uncultured	HIP.GABAC2	-0.4023	0.03381
RF39	FC.AspC3	-0.40263	0.03365
Muribaculaceae	FC.GABAC3	-0.4029	0.03352
Frisingicoccus	HIP.Alanine	-0.40296	0.03349
Clostridia_vadinBB60_group	OC.Alanine	-0.40339	0.03328
Prevotellaceae_UCG.001	FC.GlxC2	-0.40345	0.03326
Romboutsia	PON.GluC4	-0.40372	0.03313
Sphingomonas	PC.GABAC3	-0.40405	0.03297
Klebsiella	STR.GABAC3	-0.40504	0.03251
Oscillibacter	CE.Lac	-0.40504	0.03251
Rodentibacter	STR.GluC3	-0.40506	0.03249
Anaeroplasma	HIP.GABAC2	-0.40515	0.03245
X.Ruminococcus._gnavus_group	FC.Lac	-0.4052	0.03243
Romboutsia	CE.GlnC4	-0.40564	0.03222
RF39	FC.AspC2	-0.40591	0.0321
Dubosiella	FC.GlnC4	-0.40619	0.03197
Tyzzerella	CE.Lac	-0.40619	0.03197
Candidatus_Arthromitus	HYP.TH.GABAC4	-0.40626	0.03194
Haemophilus	PC.GluC3	-0.40667	0.03175
Erysipelatoclostridium	HYP.TH.GlxC3	-0.40668	0.03174
Ruminococcaceae	HYP.TH.AspC2	-0.4069	0.03164
Romboutsia	HIP.GlxC2	-0.40706	0.03157
Christensenellaceae_R.7_group	PC.GlxC3	-0.40708	0.03156
Virgibacillus	HIP.GluC3	-0.40723	0.03149
Clostridium_sensu_stricto_1	FC.GABAC2	-0.40779	0.03123
X.Ruminococcus._gnavus_group	HYP.TH.GlnC4	-0.40818	0.03106
Dubosiella	STR.GlnC4	-0.40832	0.03099
Rikenellaceae_RC9_gut_group	HYP.TH.AspC2	-0.40832	0.03099
Erysipelatoclostridium	PON.GABAC4	-0.40832	0.03099
Prevotella	STR.GluC4	-0.40838	0.03097
Rikenellaceae_RC9_gut_group	FC.Lac	-0.40892	0.03072
Sutterella	HIP.GlxC2	-0.40905	0.03067
Clostridia_vadinBB60_group	FC.Lac	-0.4092	0.0306
Butyricicoccus	TC.GABAC2	-0.40941	0.0305
Frisingicoccus	TC.GluC4	-0.41029	0.03011
Rodentibacter	STR.GABAC2	-0.41048	0.03003
Dubosiella	STR.GlxC3	-0.41051	0.03002
Family_XIII_AD3011_group	CE.GABAC2	-0.41051	0.03002
Colidextribacter	CE.AspC3	-0.41051	0.03002
Ruminococcus	FC.Lac	-0.41084	0.02987
Oscillibacter	TC.Lac	-0.41106	0.02978
Sphingomonas	PC.Lac	-0.41144	0.02961
Mucispirillum	STR.Lac	-0.4116	0.02954
Other	HIP.GluC4	-0.4116	0.02954
Prevotella	CE.GlnC4	-0.41166	0.02952
Ruminococcus	PON.GlxC3	-0.4127	0.02907
Rikenellaceae_RC9_gut_group	FC.Alanine	-0.41275	0.02904
Lachnoclostridium	TC.GlxC2	-0.41379	0.0286
Candidatus_Stoquefichus	FC.GABAC4	-0.41403	0.0285
Prevotella	HYP.TH.GlxC3	-0.4144	0.02835
Christensenellaceae_R.7_group	OC.GlxC3	-0.41442	0.02834
Citrobacter	STR.GABAC3	-0.4148	0.02818
Anaeroplasma	PC.Lac	-0.415	0.02809
Proteus	PC.GABAC3	-0.41506	0.02807
Erysipelatoclostridium	STR.GlnC4	-0.41544	0.02791
Lachnospiraceae_NK4A136_group	CE.GABAC4	-0.41598	0.02769
Candidatus_Stoquefichus	FC.GlxC2	-0.41601	0.02768
Rodentibacter	OC.GlxC3	-0.41647	0.02749
X.Eubacterium._coprostanoligenes_group	TC.GluC4	-0.41653	0.02746
Lactobacillus	OC.GlxC2	-0.41653	0.02746
Other	STR.Lac	-0.41653	0.02746
Lachnospiraceae_UCG.006	PC.Alanine	-0.41708	0.02724
Oscillibacter	OC.Lac	-0.41708	0.02724
Ruminococcus	OC.Alanine	-0.41708	0.02724
Colidextribacter	FC.Lac	-0.41713	0.02722
Lachnospiraceae_FCS020_group	HIP.Lac	-0.41713	0.02722
Erysipelatoclostridium	HYP.TH.GABAC3	-0.41762	0.02702
Blautia	CE.GlxC3	-0.41762	0.02702
Marvinbryantia	PC.GlnC4	-0.41817	0.0268
Rodentibacter	HYP.TH.GluC3	-0.41818	0.02679
Helicobacter	HIP.Alanine	-0.4185	0.02666
Sutterella	STR.GluC4	-0.41859	0.02663
Romboutsia	HYP.TH.GlxC3	-0.42042	0.02591
Sutterella	CE.GlnC4	-0.42054	0.02586
Other	TC.Lac	-0.42255	0.02509
Staphylococcus	HIP.GABAC2	-0.42255	0.02509
Mucispirillum	HYP.TH.Lac	-0.42255	0.02509
GCA.900066575	CE.GABAC3	-0.42365	0.02467
Gordonibacter	FC.AspC2	-0.42404	0.02452
Sutterella	STR.GlnC4	-0.42416	0.02448
Citrobacter	FC.GABAC2	-0.42449	0.02436
Christensenellaceae_R.7_group	PON.GABAC4	-0.42458	0.02432
Helicobacter	HYP.TH.Alanine	-0.42474	0.02426
Clostridia_vadinBB60_group	TC.Lac	-0.42529	0.02406
Butyricicoccus	TC.GluC4	-0.42583	0.02386
RF39	STR.Alanine	-0.42583	0.02386
Christensenellaceae_R.7_group	HYP.TH.GlnC4	-0.42628	0.0237
Christensenellaceae_R.7_group	FC.GluC3	-0.42662	0.02358
Anaerosporobacter	CE.GlnC4	-0.42689	0.02348
Erysipelatoclostridium	OC.GlxC3	-0.42693	0.02346
Other	HYP.TH.Lac	-0.42748	0.02327
Ruminococcus	OC.AspC2	-0.42802	0.02307
RF39	STR.AspC2	-0.42802	0.02307
Family_XIII_AD3011_group	CE.GlxC2	-0.42802	0.02307
Romboutsia	TC.GlxC2	-0.42808	0.02305
Frisingicoccus	TC.AspC3	-0.42836	0.02295
Anaeroplasma	HYP.TH.Lac	-0.42869	0.02284
Lachnospiraceae_UCG.006	OC.AspC3	-0.42912	0.02269
RF39	OC.AspC3	-0.42912	0.02269
Rikenellaceae_RC9_gut_group	PON.Lac	-0.42967	0.02249
Candidatus_Stoquefichus	STR.GABAC2	-0.42979	0.02245
Anaerosporobacter	STR.GlxC3	-0.43032	0.02227
X67.14	FC.GlxC3	-0.43036	0.02226
UCG.009	CE.GlxC2	-0.43076	0.02212
Sutterella	STR.GABAC4	-0.43167	0.02181
Erysipelatoclostridium	CE.GlxC2	-0.43186	0.02174
Anaerosporobacter	STR.GluC3	-0.43273	0.02145
X.Eubacterium._coprostanoligenes_group	TC.GABAC4	-0.43404	0.02101
X.Eubacterium._nodatum_group	PC.GlnC4	-0.43404	0.02101
Family_XIII_AD3011_group	OC.GlnC4	-0.43459	0.02083
RF39	HYP.TH.Lac	-0.43459	0.02083
Dubosiella	TC.AspC3	-0.43514	0.02065
UCG.009	HIP.GluC3	-0.43514	0.02065
UBA1819	TC.AspC3	-0.4352	0.02064
Romboutsia	FC.GluC4	-0.43553	0.02053
Colidextribacter	OC.Alanine	-0.43569	0.02048
GCA.900066575	HIP.Lac	-0.43629	0.02028
A2	HIP.GlnC4	-0.43678	0.02013
MND1	HIP.GluC3	-0.43739	0.01994
RF39	TC.Alanine	-0.43842	0.01961
Ruminococcus	HIP.Alanine	-0.43876	0.01951
Prevotella	FC.Lac	-0.43882	0.01949
Anaeroplasma	PON.Lac	-0.43882	0.01949
Erysipelatoclostridium	PC.GluC4	-0.43897	0.01944
Monoglobus	HYP.TH.GluC3	-0.43916	0.01938
Other	HIP.Lac	-0.4393	0.01934
NK4A214_group	PC.Lac	-0.43952	0.01927
Anaerotruncus	CE.GluC3	-0.44007	0.01911
Christensenellaceae_R.7_group	CE.GlxC3	-0.44039	0.01901
Ruminococcus	PON.Lac	-0.44061	0.01894
Lachnospiraceae_UCG.006	HYP.TH.Lac	-0.44116	0.01878
Lachnospiraceae_UCG.001	HYP.TH.AspC2	-0.44171	0.01861
Christensenellaceae_R.7_group	FC.GluC4	-0.44243	0.0184
Lachnospiraceae_UCG.006	FC.Lac	-0.44259	0.01835
RF39	HYP.TH.Alanine	-0.4428	0.01829
X67.14	PC.GlxC3	-0.44299	0.01823
Lachnospiraceae_UCG.006	PC.Lac	-0.44335	0.01813
NK4A214_group	PON.Lac	-0.44335	0.01813
Tyzzerella	TC.Lac	-0.44368	0.01803
Christensenellaceae_R.7_group	PC.GlnC4	-0.44378	0.018
NK4A214_group	CE.Lac	-0.4439	0.01797
Family_XIII_AD3011_group	STR.GlxC3	-0.44444	0.01781
Candidatus_Arthromitus	PON.GlxC3	-0.44552	0.0175
Clostridia_UCG.014	TC.GlnC4	-0.44554	0.0175
Ruminococcus	PC.GluC4	-0.44554	0.0175
Ruminococcus	OC.GABAC2	-0.44554	0.0175
Candidatus_Stoquefichus	FC.GABAC2	-0.44566	0.01746
Clostridium_sensu_stricto_1	TC.GlxC3	-0.44587	0.01741
MND1	STR.GlxC2	-0.44615	0.01733
Ruminococcus	CE.Lac	-0.44663	0.01719
X.Eubacterium._nodatum_group	FC.GABAC2	-0.44669	0.01717
Anaeroplasma	HIP.Alanine	-0.44682	0.01714
Lachnospiraceae_UCG.006	HIP.Lac	-0.44834	0.01672
Tyzzerella	CE.GABAC4	-0.44834	0.01672
Turicibacter	PON.GABAC3	-0.44882	0.01659
MND1	CE.AspC2	-0.44916	0.0165
UCG.009	HYP.TH.GlxC2	-0.44937	0.01644
Dubosiella	FC.AspC3	-0.44943	0.01642
Christensenellaceae_R.7_group	FC.GlxC3	-0.44977	0.01633
Muribaculum	HYP.TH.AspC2	-0.45029	0.0162
Anaeroplasma	OC.Alanine	-0.45031	0.01619
MB.A2.108	TC.GlxC3	-0.45044	0.01616
Anaeroplasma	HIP.Lac	-0.45175	0.01581
Bacillus	HIP.GABAC2	-0.45211	0.01572
Candidatus_Stoquefichus	TC.GlxC2	-0.45238	0.01565
GCA.900066575	PON.Alanine	-0.4532	0.01544
Dubosiella	FC.GluC3	-0.45326	0.01542
Erysipelatoclostridium	HIP.GABAC4	-0.45354	0.01535
Candidatus_Stoquefichus	OC.GlxC2	-0.45436	0.01514
Erysipelatoclostridium	PC.GluC3	-0.45484	0.01502
Lachnospiraceae_UCG.006	HIP.GluC4	-0.45484	0.01502
Family_XIII_AD3011_group	PON.GABAC4	-0.45594	0.01475
Ruminococcaceae	HIP.GABAC2	-0.45619	0.01469
Paraprevotella	STR.Alanine	-0.45703	0.01448
Sutterella	FC.GluC3	-0.45734	0.01441
Anaerosporobacter	CE.GluC3	-0.45812	0.01422
X.Eubacterium._coprostanoligenes_group	PON.GlxC2	-0.45868	0.01409
A2	HIP.GluC4	-0.45922	0.01396
X67.14	CE.GlnC4	-0.45954	0.01389
X67.14	HYP.TH.GlxC3	-0.46009	0.01376
Muribaculaceae	TC.GABAC3	-0.46086	0.01358
Butyricicoccus	TC.GlnC4	-0.46086	0.01358
Rikenellaceae_RC9_gut_group	PON.GABAC2	-0.46086	0.01358
Tyzzerella	OC.Alanine	-0.46093	0.01357
Helicobacter	HIP.GABAC2	-0.46196	0.01333
Tyzzerella	HYP.TH.GluC3	-0.46339	0.01301
A2	HIP.GABAC2	-0.46415	0.01284
RF39	PC.AspC2	-0.4647	0.01272
Intestinimonas	HIP.GABAC2	-0.46579	0.01249
Mucispirillum	PON.Lac	-0.46634	0.01237
Sutterella	TC.GlnC4	-0.46674	0.01229
MND1	HYP.TH.AspC2	-0.46695	0.01224
Turicibacter	FC.GlnC4	-0.46914	0.01179
MB.A2.108	PON.GluC4	-0.46961	0.01169
Family_XIII_AD3011_group	PC.GlxC3	-0.47017	0.01158
Weissella	CE.GABAC2	-0.47017	0.01158
Lachnospiraceae_UCG.001	HIP.Alanine	-0.47051	0.01151
Turicibacter	FC.GABAC3	-0.47078	0.01146
Tyzzerella	OC.GluC4	-0.47133	0.01135
Candidatus_Arthromitus	HYP.TH.GlnC4	-0.47169	0.01128
Weissella	FC.GABAC2	-0.47188	0.01124
Erysipelatoclostridium	FC.GluC3	-0.47297	0.01103
NK4A214_group	HIP.Lac	-0.47324	0.01097
X67.14	PON.GlxC3	-0.4736	0.01091
Tyzzerella	OC.Lac	-0.47379	0.01087
RF39	PC.Alanine	-0.474	0.01083
Sphingomonas	PON.AspC2	-0.4744	0.01075
Anaerosporobacter	PON.GluC4	-0.47665	0.01034
MB.A2.108	FC.GluC4	-0.47734	0.01021
UCG.005	HIP.AspC3	-0.47947	0.00983
Erysipelatoclostridium	PON.GlxC3	-0.47947	0.00983
Faecalibacterium	OC.GlxC2	-0.48002	0.00973
Anaerosporobacter	STR.GlnC4	-0.48008	0.00972
Candidatus_Stoquefichus	HIP.GABAC4	-0.48012	0.00972
X67.14	PC.GlnC4	-0.48105	0.00956
Ruminococcus	OC.Lac	-0.48166	0.00945
Prevotella	PON.GluC4	-0.482	0.00939
Mucispirillum	CE.Lac	-0.48276	0.00927
Colidextribacter	PC.Alanine	-0.48331	0.00918
Prevotella	FC.GluC4	-0.48426	0.00902
Incertae_Sedis	HIP.GluC3	-0.4855	0.00882
Mucispirillum	HIP.GluC4	-0.48714	0.00856
Rodentibacter	HYP.TH.GlxC3	-0.48745	0.00851
Enterococcus	STR.GABAC3	-0.48878	0.00831
Colidextribacter	OC.Lac	-0.48933	0.00822
Clostridium_sensu_stricto_1	HYP.TH.GABAC3	-0.48956	0.00819
Christensenellaceae_R.7_group	PON.GlxC3	-0.49121	0.00795
Escherichia.Shigella	FC.GABAC2	-0.49131	0.00793
Incertae_Sedis	HIP.GlxC3	-0.49152	0.0079
GCA.900066575	HIP.Alanine	-0.49158	0.00789
UCG.005	HIP.GABAC4	-0.49295	0.00769
Other	PC.Lac	-0.49371	0.00759
Erysipelatoclostridium	PON.GABAC2	-0.49371	0.00759
Lachnospiraceae_NK4A136_group	HIP.GABAC2	-0.4948	0.00743
Blautia	PC.GlnC4	-0.49535	0.00736
X.Eubacterium._ventriosum_group	HYP.TH.GlxC2	-0.49535	0.00736
Turicibacter	TC.GluC3	-0.49699	0.00713
Other	CE.Lac	-0.49863	0.00692
Sutterella	TC.GlxC3	-0.49958	0.00679
Christensenellaceae_R.7_group	TC.GlxC3	-0.49968	0.00678
Christensenellaceae_R.7_group	STR.GlnC4	-0.49968	0.00678
MB.A2.108	HYP.TH.GABAC3	-0.5	0.00674
X.Ruminococcus._gnavus_group	TC.GlxC3	-0.50084	0.00663
MB.A2.108	PC.GlnC4	-0.50356	0.0063
Colidextribacter	PC.Lac	-0.50465	0.00617
Mucispirillum	TC.Lac	-0.50575	0.00604
Christensenellaceae_R.7_group	HYP.TH.GlxC3	-0.50589	0.00602
Rikenellaceae_RC9_gut_group	PC.Lac	-0.50629	0.00598
Erysipelatoclostridium	CE.GlxC3	-0.50629	0.00598
Oscillibacter	HIP.Lac	-0.50636	0.00597
Clostridia_vadinBB60_group	OC.Lac	-0.50684	0.00591
Dubosiella	FC.GlxC3	-0.50855	0.00572
Christensenellaceae_R.7_group	STR.GlxC3	-0.51266	0.00528
RF39	HIP.AspC3	-0.51286	0.00526
X67.14	FC.GluC4	-0.51312	0.00523
MB.A2.108	CE.GlnC4	-0.51369	0.00517
Anaerosporobacter	PON.GlnC4	-0.51474	0.00507
Clostridium_sensu_stricto_1	FC.GlnC4	-0.51524	0.00502
Lachnospiraceae_UCG.006	OC.GABAC2	-0.51615	0.00493
Faecalibacterium	TC.GlxC2	-0.51888	0.00467
Erysipelatoclostridium	STR.GluC4	-0.52053	0.00452
Mucispirillum	OC.Lac	-0.52107	0.00447
Colidextribacter	TC.Lac	-0.52162	0.00442
Rikenellaceae_RC9_gut_group	FC.GlxC2	-0.52169	0.00441
Rodentibacter	OC.GlxC2	-0.52593	0.00405
Lachnospiraceae_FCS020_group	HIP.Alanine	-0.52662	0.00399
X67.14	FC.GlnC4	-0.52664	0.00399
Candidatus_Stoquefichus	PC.GABAC2	-0.52891	0.00381
Sphingomonas	FC.GABAC3	-0.52923	0.00378
Colidextribacter	PON.AspC2	-0.52928	0.00378
Erysipelatoclostridium	OC.GlnC4	-0.53038	0.00369
MB.A2.108	FC.GlnC4	-0.53047	0.00369
X.Eubacterium._coprostanoligenes_group	HYP.TH.GlxC3	-0.53093	0.00365
X.Ruminococcus._gnavus_group	TC.GlnC4	-0.53394	0.00343
Sutterella	HYP.TH.GABAC3	-0.53521	0.00334
Erysipelatoclostridium	CE.GluC4	-0.53585	0.00329
Family_XIII_AD3011_group	PON.GlnC4	-0.53968	0.00304
Clostridia_vadinBB60_group	STR.Lac	-0.54023	0.003
Colidextribacter	HIP.Lac	-0.5403	0.003
Candidatus_Stoquefichus	HIP.GABAC3	-0.54218	0.00288
Clostridia_vadinBB60_group	PC.Lac	-0.54351	0.0028
Clostridia_vadinBB60_group	HIP.Lac	-0.54441	0.00274
Mucispirillum	PC.Lac	-0.54461	0.00273
uncultured	HIP.GluC4	-0.54625	0.00264
Family_XIII_AD3011_group	FC.GlnC4	-0.54906	0.00248
Clostridia_UCG.014	TC.GABAC3	-0.54953	0.00245
Clostridia_vadinBB60_group	PON.Lac	-0.55172	0.00234
Family_XIII_AD3011_group	FC.GluC3	-0.5518	0.00233
Christensenellaceae_R.7_group	CE.GlnC4	-0.55218	0.00231
Other	HIP.GABAC2	-0.55227	0.00231
UCG.005	FC.Alanine	-0.55372	0.00224
RF39	PC.AspC3	-0.5572	0.00207
Virgibacillus	HIP.GABAC2	-0.55758	0.00205
Family_XIII_AD3011_group	CE.GlxC3	-0.55774	0.00204
Anaerosporobacter	OC.GlnC4	-0.55832	0.00202
Erysipelatoclostridium	PC.GlxC3	-0.55939	0.00197
Colidextribacter	HYP.TH.Lac	-0.56377	0.00178
Ruminococcus	HIP.Lac	-0.56521	0.00172
RF39	TC.AspC3	-0.5676	0.00163
Colidextribacter	CE.Lac	-0.56814	0.00161
Family_XIII_AD3011_group	STR.GlnC4	-0.57745	0.00129
Erysipelatoclostridium	FC.GlxC3	-0.57917	0.00124
Erysipelatoclostridium	PON.GluC4	-0.58785	0.001
Clostridia_vadinBB60_group	CE.Lac	-0.58949	0.00096
Colidextribacter	STR.Lac	-0.59059	0.00094
Colidextribacter	PON.Lac	-0.59223	0.0009
Family_XIII_AD3011_group	HIP.GABAC4	-0.60079	0.00072
Helicobacter	HYP.TH.AspC2	-0.60208	0.0007
UCG.005	FC.AspC3	-0.60408	0.00066
Acetatifactor	HIP.GABAC2	-0.61469	0.0005
X67.14	HYP.TH.GABAC3	-0.62311	0.0004
Clostridia_vadinBB60_group	HYP.TH.Lac	-0.62397	0.00039
Erysipelatoclostridium	FC.GlnC4	-0.64979	0.00018
Erysipelatoclostridium	FC.GluC4	-0.65307	0.00016
Erysipelatoclostridium	PON.GlnC4	-0.65791	0.00014
Family_XIII_AD3011_group	PC.GlnC4	-0.66119	0.00013
Family_XIII_AD3011_group	CE.GlnC4	-0.66119	0.00013
Erysipelatoclostridium	CE.GlnC4	-0.66502	0.00011
Family_XIII_AD3011_group	FC.GlxC3	-0.67059	9e-05
Erysipelatoclostridium	PC.GlnC4	-0.71264	2e-05

## Sheet: MCC
name	MCC	MND	degree	EPC	BottleNeck	EcCentricity	Closness	Radiality	Betweeness	Stress	ClusteringCoefficient
Bacillus	29	1	29	54.888	1	0.16667	90.9667	6.315	2293.41	96020	0
Erysipelatoclostridium	27	1	27	54.317	13	0.16667	90.5	6.355	2126.21	81984	0
Christensenellaceae_R.7_group	22	1	22	52.206	1	0.16667	87.6167	6.325	1357.34	59540	0
HIP-GABAC2	21	1	21	47.884	8	0.16667	88.55	6.34	1946.18	74586	0
Family_XIII_AD3011_group	20	1	20	49.724	9	0.2	86.5	6.325	2200.97	82580	0
FC-GlnC4	20	1	20	51.842	1	0.16667	88.4833	6.37	1279.33	58798	0
Helicobacter	20	1	20	50.885	3	0.16667	87.6833	6.375	1438.26	62190	0
RF39	20	1	20	30.235	4	0.2	83.8833	6.225	3222.07	64116	0
CE-GlnC4	19	1	19	51.526	35	0.16667	86.4333	6.3	1061.64	49628	0
FC-GlxC3	19	1	19	50.694	1	0.2	89.0333	6.42	1495	71228	0
Other	19	1	19	46.768	1	0.2	85.35	6.305	1750.4	80778	0
TH-AspC2	19	1	19	46.68	20	0.2	89.45	6.46	2987.95	87484	0
Anaeroplasma	16	1	16	42.597	11	0.2	84.4667	6.315	1394.29	57306	0
Ruminococcus	16	1	16	40.612	3	0.2	81.9667	6.215	1247.86	41586	0
Anaerosporobacter	15	1	15	41.14	15	0.2	79.4333	6.135	821.25	29784	0
Colidextribacter	15	1	15	39.038	1	0.2	79.9333	6.155	723.314	33472	0
Enterococcus	15	1	15	29.011	4	0.14286	78.9429	6.085	1512.68	41362	0
Escherichia.Shigella	15	1	15	35.536	1	0.2	79.0333	6.105	1023.07	35578	0
Kroppenstedtia	15	1	15	45.19	3	0.16667	79.9667	6.115	913.366	36702	0
HIP-Lac	14	1	14	39.129	3	0.2	83.35	6.29	1437.67	48450	0
PC-GlnC4	14	1	14	42.024	4	0.2	79.3	6.1	1197.21	40690	0
Ruminococcaceae	14	1	14	42.549	7	0.2	81	6.205	820.28	34090	0
TC-GlnC4	14	1	14	38.433	4	0.16667	81.8667	6.21	1284.79	42118	0
X67.14	14	1	14	44.34	10	0.16667	80.0333	6.155	470.319	24858	0
CE-Lac	13	1	13	37.092	14	0.16667	77.1667	6.02	702.006	30972	0
Clostridia_vadinBB60_group	13	1	13	36.042	1	0.2	75.4333	5.985	395.977	19026	0
Lachnospiraceae_UCG.006	13	1	13	33.45	5	0.2	80.0833	6.185	1639.21	44002	0
PON-GlxC3	13	1	13	46.128	3	0.16667	83.2333	6.27	718.857	34426	0
Sutterella	13	1	13	38.419	2	0.16667	79.3833	6.155	652.759	24126	0
TC-GlxC3	13	1	13	40.753	1	0.16667	78.95	6.08	592.301	24386	0
TH-GABAC3	13	1	13	39.426	4	0.16667	78.6833	6.06	675.631	28354	0
Virgibacillus	13	1	13	39.742	4	0.16667	80.75	6.205	1002.29	32652	0
FC-GluC4	12	1	12	42.347	1	0.16667	77.65	6.04	365.762	18226	0
PON-Lac	12	1	12	32.696	4	0.2	76.1167	6.02	1078.7	34078	0
STR-GlnC4	12	1	12	41.772	1	0.16667	79.7667	6.15	523.828	24202	0
TH.-ac	12	1	12	35.148	2	0.16667	79.4167	6.15	863.289	32118	0
FC-GABAC2	11	1	11	34.47	1	0.2	79.9333	6.18	991.721	30238	0
FC-Lac	11	1	11	35.262	1	0.16667	77.4667	6.07	564.239	22340	0
Lachnospiraceae_FCS020_group	11	1	11	31.277	3	0.16667	77.5333	6.105	965.118	28392	0
Lachnospiraceae_NK4A136_group	11	1	11	35.998	5	0.16667	76.8167	6.065	656.366	20692	0
MB.A2.108	11	1	11	40.3	1	0.2	79.6167	6.195	475.415	23246	0
PC-Lac	11	1	11	30.888	1	0.16667	74.95	5.96	488.513	21954	0
Prevotella	11	1	11	36.337	2	0.16667	74.9	5.965	403.294	17294	0
Rikenellaceae_RC9_gut_group	11	1	11	30.955	1	0.2	78.3833	6.155	1041.03	30208	0
STR-Lac	11	1	11	33.808	1	0.16667	79.25	6.16	827.327	31286	0
Candidatus_Stoquefichus	10	1	10	21.434	4	0.2	74.3333	6.005	1151.5	21088	0
FC-GABAC3	10	1	10	34.24	1	0.16667	76.8167	6.04	440.854	18652	0
HIP-GluC4	10	1	10	28.073	3	0.16667	72.1167	5.84	600.455	19290	0
Mucispirillum	10	1	10	31.017	1	0.2	71.9	5.875	240.405	11242	0
OC-Lac	10	1	10	31.86	1	0.16667	73.6667	5.9	456.869	19134	0
Paraprevotella	10	1	10	34.776	2	0.16667	77.25	6.115	490.705	16938	0
PC-GlxC3	10	1	10	42.107	1	0.16667	78.8	6.14	316.102	22990	0
Rodentibacter	10	1	10	29.367	2	0.16667	74.5167	5.985	484.302	14392	0
TH-GluC3	10	1	10	20.475	2	0.16667	73.8333	5.93	713.365	14068	0
TH-GlxC3	10	1	10	38.93	2	0.16667	78.3	6.12	386.694	19406	0
Acetatifactor	9	1	9	35.46	2	0.16667	74.1667	5.965	265.127	12468	0
Candidatus_Arthromitus	9	1	9	23.021	2	0.2	74.4333	6.035	832.621	20686	0
Dubosiella	9	1	9	35.319	2	0.16667	73.2833	5.955	353.44	14518	0
FC-AspC3	9	1	9	29.93	1	0.16667	77.9167	6.11	626.227	18244	0
FC-GluC3	9	1	9	39.779	1	0.16667	75.1167	6	170.185	11168	0
FC-GlxC2	9	1	9	19.168	3	0.16667	71.3667	5.85	1355.64	26474	0
HIP-Alanine	9	1	9	26.037	2	0.16667	76.8167	6.08	764.217	19438	0
PON-GlnC4	9	1	9	36.909	1	0.16667	75.75	6.03	252.581	14074	0
PON-GluC4	9	1	9	34.63	2	0.16667	73.6167	5.91	415.995	15134	0
Romboutsia	9	1	9	31.969	1	0.2	74.2667	6.005	428.315	15524	0
STR-GlxC3	9	1	9	36.2	1	0.16667	75.5	6.02	222.585	11942	0
TH-GlnC4	9	1	9	34.324	2	0.16667	78.1667	6.12	517.811	21124	0
Adlercreutzia	8	1	8	20.274	8	0.16667	67	5.645	839.655	20588	0
CE-GlxC3	8	1	8	35.449	5	0.16667	74.3167	5.98	222.546	12380	0
HIP-GABAC4	8	1	8	27.223	2	0.2	74.9333	6.03	544.738	14084	0
OC-GlxC3	8	1	8	35.028	1	0.16667	74.7333	5.99	190.809	9472	0
PC-GluC3	8	1	8	30.595	1	0.16667	75.4667	6.04	437.408	17296	0
Proteus	8	1	8	18.768	2	0.14286	70.8595	5.825	474.33	10090	0
TC-AspC3	8	1	8	18.674	1	0.16667	72.7	5.89	832.754	19188	0
TC-GABAC4	8	1	8	29.818	1	0.16667	77.2333	6.09	429.061	16678	0
Turicibacter	8	1	8	29.026	1	0.16667	72.2667	5.905	434.261	13764	0
Tyzzerella	8	1	8	21.464	2	0.14286	67.8095	5.675	376.379	9924	0
X.Ruminococcus._gnavus_group	8	1	8	28.536	1	0.16667	71.7667	5.885	303.79	10100	0
Acinetobacter	7	1	7	18.01	2	0.14286	70.2429	5.845	345.507	8552	0
CE-AspC3	7	1	7	20.845	12	0.16667	72.1667	5.89	508.175	12072	0
CE-GABAC3	7	1	7	13.297	10	0.16667	66.4	5.65	807.669	14794	0
Clostridium_sensu_stricto_1	7	1	7	28.476	1	0.16667	73.0167	5.975	227.427	8720	0
Faecalibacterium	7	1	7	19.971	1	0.2	71.4333	5.925	479.349	10834	0
GCA.900066575	7	1	7	17.749	11	0.16667	70.8	5.865	501.882	10320	0
HIP-GluC3	7	1	7	20.738	1	0.16667	71.95	5.93	484.077	12046	0
Incertae_Sedis	7	1	7	21.246	1	0.14286	70.7095	5.845	309.199	8018	0
STR-GABAC3	7	1	7	20.745	3	0.16667	74.45	6	586.261	14030	0
TC-GABAC3	7	1	7	21.951	1	0.16667	72.9333	5.96	393.979	10816	0
TC-GluC4	7	1	7	19.234	1	0.16667	71.6333	5.85	403.699	11802	0
TC-Lac	7	1	7	24.643	1	0.16667	66.4333	5.6	120.521	6636	0
uncultured	7	1	7	26.532	1	0.16667	69.7	5.775	136.28	7314	0
X.Eubacterium._fissicatena_group	7	1	7	23.057	1	0.16667	72.4667	5.925	480.035	11160	0
CE-GluC4	6	1	6	27.304	4	0.16667	72.7833	5.95	219.111	9570	0
Enterorhabdus	6	1	6	14.179	9	0.2	69.3833	5.855	1009.98	19900	0
HIP-AspC3	6	1	6	18.607	2	0.16667	71.7167	5.9	405.41	8454	0
HIP-GlxC2	6	1	6	20.873	4	0.16667	68.5833	5.77	270.447	9388	0
Lactobacillus	6	1	6	14.543	5	0.2	67.7667	5.795	209.771	4212	0
Muribaculaceae	6	1	6	21.497	1	0.14286	68.6595	5.745	209.785	6916	0
Negativibacillus	6	1	6	9.374	2	0.14286	62.4262	5.435	284.573	4092	0
NK4A214_group	6	1	6	19.718	3	0.16667	65.8167	5.645	125.588	3804	0
OC-Alanine	6	1	6	27.475	1	0.16667	68.2333	5.74	97.576	5374	0
OC-GlxC2	6	1	6	16.312	1	0.16667	69.0667	5.78	312.623	6162	0
PC-GABAC3	6	1	6	12.726	2	0.16667	63.6333	5.5	197.444	3952	0
PON-Alanine	6	1	6	21.431	3	0.16667	69	5.78	201.892	7476	0
PON-AspC2	6	1	6	21.774	2	0.16667	66.2	5.64	95.8421	4448	0
PON-GABAC4	6	1	6	30.649	1	0.16667	73.6167	5.99	175.672	11022	0
Staphylococcus	6	1	6	25.654	1	0.16667	70.9833	5.885	159.021	6288	0
STR-GABAC4	6	1	6	19.29	1	0.16667	71.0167	5.87	423.358	9962	0
STR-GluC4	6	1	6	27.437	1	0.16667	73.2667	5.96	187.939	8898	0
TC-GlxC2	6	1	6	14.634	2	0.2	69.4	5.8	594.606	11486	0
TH-Alanine	6	1	6	20.297	3	0.16667	73.7833	5.99	515.265	12596	0
UCG.005	6	1	6	14.764	3	0.16667	65.6333	5.645	199.906	4580	0
Alistipes	5	1	5	25.188	1	0.16667	69.9667	5.865	88.4379	4906	0
Alloprevotella	5	1	5	12.242	6	0.14286	63.2929	5.475	143.694	2968	0
Anaerotruncus	5	1	5	10.806	5	0.16667	65.5833	5.685	230.666	5384	0
Bacteroides	5	1	5	15.287	1	0.16667	67.0167	5.745	207.97	5516	0
Blautia	5	1	5	17.633	7	0.16667	64.2167	5.575	223.483	7196	0
CE-GABAC2	5	1	5	12.434	6	0.16667	63.0167	5.49	1005.83	30302	0
Clostridia_UCG.014	5	1	5	13.335	1	0.14286	63.4762	5.515	146.902	5006	0
FC-AspC2	5	1	5	13.963	2	0.16667	67.95	5.75	511.605	10188	0
MND1	5	1	5	12.822	6	0.2	68.0333	5.785	419.051	8624	0
Monoglobus	5	1	5	15.872	1	0.2	71.0667	5.925	373.604	8046	0
Muribaculum	5	1	5	22.775	1	0.2	72.2333	5.995	275.068	9220	0
OC-GlnC4	5	1	5	24.089	1	0.16667	70.05	5.85	165.879	7660	0
Oscillibacter	5	1	5	18.559	1	0.16667	63.6167	5.555	190.121	6088	0
Pantoea	5	1	5	22.993	2	0.14286	70.1262	5.885	117.354	5674	0
PC-Alanine	5	1	5	19.432	1	0.16667	70.7	5.89	202.847	6574	0
PC-GluC4	5	1	5	22.806	1	0.16667	73.4833	5.99	180.889	8590	0
PON-GABAC3	5	1	5	21.031	5	0.14286	66.1595	5.62	69.9904	2834	0
Sphingomonas	5	1	5	17.597	2	0.14286	67.5595	5.745	150.127	5390	0
STR-GABAC2	5	1	5	15.555	3	0.16667	67.3333	5.73	237.553	4604	0
TC-AspC2	5	1	5	13.669	1	0.16667	67.2	5.75	259.802	6076	0
TH-GABAC4	5	1	5	13.202	4	0.16667	67.3	5.74	251.85	6240	0
X.Eubacterium._coprostanoligenes_group	5	1	5	19.289	1	0.14286	65.4262	5.635	87.1207	3278	0
A2	4	1	4	14.274	2	0.14286	65.7929	5.645	125.225	3404	0
Butyricicoccus	4	1	4	11.693	2	0.14286	62.8595	5.525	117.614	3634	0
CE-AspC2	4	1	4	6.803	3	0.16667	58.5667	5.27	166.368	2144	0
CE-GABAC4	4	1	4	15.83	4	0.16667	63.7167	5.56	88.6631	2988	0
CE-GluC3	4	1	4	12.832	2	0.16667	65.1833	5.6	136.575	3844	0
Citrobacter	4	1	4	12.734	1	0.16667	66.7167	5.775	105.773	2654	0
FC-Alanine	4	1	4	12.067	1	0.16667	62.4167	5.51	87.6501	1958	0
FC-GABAC4	4	1	4	18.463	1	0.16667	64.6167	5.61	71.4075	2648	0
Frisingicoccus	4	1	4	11.087	1	0.14286	63.6191	5.555	235.444	4380	0
HIP-GlnC4	4	1	4	11.516	2	0.14286	60.7429	5.4	54.1945	1462	0
HIP-GlxC3	4	1	4	10.692	1	0.14286	62.5095	5.5	85.7841	2056	0
Lachnospiraceae_UCG.001	4	1	4	17.204	1	0.16667	69.95	5.895	85.1466	3376	0
OC-AspC2	4	1	4	15.411	1	0.16667	69.5833	5.83	238.134	6272	0
OC-AspC3	4	1	4	12.288	1	0.2	67.7333	5.79	231.789	4562	0
OC-GABAC2	4	1	4	18.241	1	0.16667	66.75	5.73	73.7	2824	0
OC-GABAC3	4	1	4	9.574	2	0.16667	59.8	5.35	555.591	12108	0
OC-GluC3	4	1	4	19.936	1	0.16667	68.4167	5.79	45.3135	2262	0
PC-AspC2	4	1	4	10.837	1	0.16667	64.6	5.6	140.207	3156	0
STR-AspC2	4	1	4	10.896	1	0.16667	64.6	5.6	140.207	3156	0
Streptococcus	4	1	4	13.481	2	0.14286	61.4524	5.415	188.923	5842	0
STR-GluC3	4	1	4	22.433	1	0.16667	66.6333	5.7	30.9961	1542	0
STR-GlxC2	4	1	4	6.757	2	0.16667	60.4833	5.4	195.279	4890	0
TH-GlxC2	4	1	4	5.93	2	0.14286	56.6429	5.14	158.195	2490	0
UCG.009	4	1	4	6.937	2	0.16667	59.25	5.325	168.3	3234	0
X.Eubacterium._nodatum_group	4	1	4	15.351	1	0.16667	67.35	5.775	118.064	3084	0
CE-Alanine	3	1	3	5.79	2	0.16667	56.15	5.14	432.248	9598	0
CE-GlxC2	3	1	3	14.138	2	0.16667	65.6667	5.68	176.781	4622	0
Haemophilus	3	1	3	10.52	1	0.14286	58.3262	5.275	68.3453	1810	0
Intestinimonas	3	1	3	14.269	3	0.14286	67.1429	5.785	64.485	2484	0
Klebsiella	3	1	3	6.327	2	0.14286	57.2357	5.215	49.0642	1178	0
Lachnoclostridium	3	1	3	7.132	1	0.16667	59.4333	5.365	60.6209	1102	0
Parasutterella	3	1	3	7.499	2	0.14286	56.7762	5.165	35.1592	694	0
PC-GABAC2	3	1	3	6.727	2	0.16667	58.4167	5.29	441.591	7914	0
PON-AspC3	3	1	3	15.188	1	0.16667	64.4833	5.61	57.7645	2384	0
PON-GlxC2	3	1	3	13.18	2	0.16667	65.5667	5.66	90.16	2470	0
Serratia	3	1	3	10.133	2	0.14286	62.5429	5.525	54.3936	1338	0
STR-Alanine	3	1	3	11.793	1	0.16667	66.1333	5.72	146.362	4280	0
TC-Alanine	3	1	3	13.776	1	0.16667	66.1833	5.68	84.3465	2806	0
TC-GABAC2	3	1	3	7.107	1	0.125	57.8179	5.22	42.7338	1042	0
TC-GluC3	3	1	3	8.944	1	0.14286	60.2429	5.4	82.7162	2040	0
TH-GluC4	3	1	3	13.224	1	0.16667	64.55	5.61	41.6181	1990	0
UBA1819	3	1	3	4.953	2	0.14286	55.6929	5.085	66.3746	936	0
UCG.010	3	1	3	8.331	2	0.14286	61.9691	5.515	56.9513	1200	0
Weissella	3	1	3	11.423	1	0.16667	62.6	5.525	159.887	4086	0
X.Eubacterium._ventriosum_group	3	1	3	5.314	3	0.14286	54.8095	5.005	121.997	1478	0
Ellin6055	2	1	2	13.346	1	0.14286	62.7595	5.525	2.29625	184	0
HIP-GABAC3	2	1	2	9.663	1	0.16667	59.8833	5.41	34.3093	706	0
OC-GluC4	2	1	2	6.935	1	0.125	58.4845	5.28	21.0578	602	0
Odoribacter	2	1	2	3.886	2	0.14286	51.9929	4.865	398	7498	0
PC-AspC3	2	1	2	7.758	1	0.16667	59.3667	5.35	20.4979	400	0
PC-GlxC2	2	1	2	6.213	1	0.16667	58.05	5.26	42.8656	690	0
PON-GABAC2	2	1	2	11.993	1	0.16667	65.3667	5.68	25.1405	1128	0
Prevotellaceae_UCG.001	2	1	2	8.641	1	0.16667	61.3833	5.495	70.565	1810	0
STR-AspC3	2	1	2	6.09	1	0.16667	58.05	5.26	55.1003	1244	0
Tuzzerella	2	1	2	4.357	1	0.16667	54.7833	5.075	58.0811	718	0
X.Eubacterium._xylanophilum_group	2	1	2	2.94	2	0.14286	47.7286	4.505	398	11788	0
Bifidobacterium	1	1	1	2.804	1	0.14286	45.3786	4.355	0	0	0
Faecalibaculum	1	1	1	5.676	1	0.16667	53.6167	5.025	0	0	0
Gordonibacter	1	1	1	2.602	1	0.14286	49.8524	4.755	0	0	0
HIP-AspC2	1	1	1	2.803	1	0.16667	50.6833	4.86	0	0	0
Hungatella	1	1	1	2.641	1	0.14286	48.8024	4.655	0	0	0
Marvinbryantia	1	1	1	7.68	1	0.16667	55.0667	5.105	0	0	0
OC-GABAC4	1	1	1	7.636	1	0.14286	55.3524	5.12	0	0	0
PC-GABAC4	1	1	1	1.609	1	0.125	40.9464	3.87	0	0	0
Roseburia	1	1	1	2.096	1	0.14286	44.6857	4.295	0	0	0
TH-GABAC2	1	1	1	1.428	1	0.125	38.275	3.51	0	0	0
X.Eubacterium._siraeum_group	1	1	1	1.677	1	0.14286	43.3405	4.145	0	0	0

## Sheet: Correlation(meatb, genus & beh)
correlation between behaviors and genus						correlation between behaviors and metebolic
feature_1	feature_2	r_value	raw_p_value			feature_1	feature_2	r_value	raw_p_value
Alistipes	OFT	0.46634	0.01237			TC.AspC2	OFT	0.40394	0.03302
Prevotellaceae_UCG.001	OFT	0.39901	0.03543			FC.GABAC2	OFT	0.43246	0.02154
Escherichia.Shigella	OFT	-0.43021	0.02231			FC.GlnC4	OFT	0.38757	0.04157
Roseburia	OFT	0.42036	0.02593			PC.GluC3	OFT	0.3919	0.03916
A2	OFT	0.42474	0.02426			STR.GABAC3	OFT	0.41106	0.02978
Staphylococcus	OFT	0.62616	0.00036			HIP.GABAC2	OFT	-0.51834	0.00472
Ruminococcaceae	OFT	0.49069	0.00802			PON.GlxC3	OFT	0.4439	0.01797
Turicibacter	OFT	-0.40941	0.0305			FC.GABAC2	NORT	0.5841	0.0011
Erysipelatoclostridium	OFT	-0.49371	0.00759			HYP.TH.GlxC3	NORT	-0.45484	0.01502
Helicobacter	OFT	0.5052	0.0061			HYP.TH.GlnC4	NORT	-0.39026	0.04006
Muribaculum	OFT	0.4607	0.01362			HYP.TH.AspC2	NORT	0.47017	0.01158
Family_XIII_AD3011_group	OFT	-0.39683	0.03655			PON.Alanine	NORT	0.37493	0.04931
Acetatifactor	OFT	0.49356	0.00761			TC.GluC3	Y.maze	0.48604	0.00873
Clostridium_sensu_stricto_1	OFT	-0.51684	0.00486			FC.GABAC2	Y.maze	0.53127	0.00362
Virgibacillus	OFT	0.54115	0.00294			HIP.GlxC3	Y.maze	-0.38041	0.04583
Bacillus	OFT	0.51615	0.00493			HIP.GABAC2	Y.maze	-0.41325	0.02883
Kroppenstedtia	OFT	0.61395	0.00051			HIP.GlnC4	Y.maze	-0.60482	0.00065
Escherichia.Shigella	NORT	-0.58073	0.00119			PON.Alanine	Y.maze	0.47017	0.01158
X.Eubacterium._nodatum_group	NORT	-0.47838	0.01002
Anaerotruncus	NORT	0.39792	0.03599
Christensenellaceae_R.7_group	NORT	0.57646	0.00132
Candidatus_Arthromitus	NORT	0.38068	0.04566
Escherichia.Shigella	Y.maze	-0.55446	0.0022
Incertae_Sedis	Y.maze	0.38369	0.04384
Alloprevotella	Y.maze	-0.61686	0.00047
A2	Y.maze	0.50958	0.00561
GCA.900066575	Y.maze	-0.39518	0.0374
Turicibacter	Y.maze	-0.5353	0.00333
Anaerosporobacter	Y.maze	0.38434	0.04345
X.Ruminococcus._gnavus_group	Y.maze	0.40045	0.03471
Pantoea	Y.maze	-0.42431	0.02442
